# Supplementary material for: A general scenario of Hox gene inventory variation among major sarcopterygian lineages
Source: BMC Evol Biol. 2011 Jan 26;11:25. doi: 10.1186/1471-2148-11-25 (PMC3038165; doi:10.1186/1471-2148-11-25)
Supplement: Additional file 1 — Statistics of clones sequenced in each species and during the validation of HoxC1, HoxC3, HoxD12 and HoxB13. [file 1471-2148-11-25-S1.XLS]

## Sheet: PG1
1.Statistics of clones sequenced during the validation of HoxC1
Tested Species	Gymnopis multiplicata	Typhlonectes natans
Number of clones sequenced	32	32
Number of HoxA1	15	6
Number of HoxB1	4	3
Number of HoxC1	1
Number of HoxD1	9	14

## Sheet: PG3
2.Statistics of clones sequenced during the validation of HoxC3
Tested Species	Trachemys scripta	Carettochelys insculpta	Podocnemis unifilis	Chrysemys picta	Alligator sinensis	Anas platyrhynchos	Struthio camelus	Hemidactylus bowringii	Dibamus bourreti
Number of clones sequenced	47	32	39	25	16	47	48	39	16
Number of HoxA3	9	27	27	12	13	28	2	1	12
Number of HoxB3	4		2	3	1	6	21	8
Number of HoxC3								2	2
Number of HoxD3	13		1	9	2	7	21	21	2

## Sheet: PG12
3.Statistics of clones sequenced during the validation of HoxD12
Tested Species	Gymnopis multiplicata	Batrachuperus yenyuanensis	Anniella pulchra	Bipes biporus	Blanus strauchi	Amphisbaena caeca	Typhlosaurus sp.
Number of clones sequenced	8	15	12	15	16	31	11
Number of HoxC12	4	9	2	3	4	13	1
Number of HoxD12			6	8	1	1	3
continued
Tested Species	Dibamus bourreti	Ophisaurus harti	Leptotyphlops blanfordii	Python regius	Struthio camelus	Anas platyrhynchos	Gallus gallus
Number of clones sequenced	28	24	15	13	7	8	11
Number of HoxC12	3	12	9	8	4	1	3
Number of HoxD12	1	1			1	1	2

## Sheet: PG13
4.Statistics of clones sequenced during the validation of HoxB13
Tested Species	Gymnopis multiplicata	Typhlonectes natans
Number of clones sequenced	40	40
Number of HoxA13	3	11
Number of HoxB13
Number of HoxC13	27	10
Number of HoxD13	3	5

## Sheet: Statistics for main surveys 
Statistics of clones sequenced in each species
Target PGs	Primer pair	Lungfish	Caecilian	Salamander	Snake	Turtle	Crocodile
PG1-PG7	HoxF1 - HoxR1	91/86	61/53	179/176	90/87	103/101	112/97
PG1-PG10	HoxF1N1/ HoxF1N2 - HoxR1	103/77	116/91	274/247	--	--	99/87
PG5-PG7	HoxF7S - HoxR1	25/24	7/6	58/55	11/10	8/8	--
PG8-PG10	HoxF8 - HoxR1	--	--	--	51/47	--	7/7
	HoxF8N - HoxR1	--	--	--	--	7/7	--
	HoxF8S - HoxR1	--	12/11	--	--	26/25	--
PG9-PG11	HoxF9 - HoxR1	--	--	--	8/8	8/8	--
PG1	HoxF1S - HoxR1	27/25	--	16/16		19/19	6/6
PG2	HoxF2S - HoxR1	--	--		8/6	21/17	24/11
PG3	HoxF3S - HoxR1	59/50	--	15/15	--	16/15	7/5
PG4	HoxF4S - HoxR1	--	--	32/29	--	9/9	--
PG5	HoxF5S - HoxR1	--	15/11	--	--	--	--
	HoxFC5 - HoxR1	--	7/7	--	--	--	5/3
PG9	HoxF9S - HoxR1	12/12	8/8	--	--	10/9	8/8
PG10	HoxF10S - HoxR1	16/16	--	16/14	29/29	30/28	5/5
PG11	HoxF11 - HoxR1	47/38	15/10	28/16	14/14	8/8	12/9
PG12	HoxF12 - HoxR1	--	--	--	10/3	7/7	--
	HoxF12C/ HoxF12D - HoxR1	--	4/4	12/8	37/28	--	--
	HoxF12N1/ HoxF12N2 - HoxR1	22/12	13/12	34/19	--	--	17/17
	HoxF12N3 - HoxR1	8/8	--	--	--	--	--
PG13	HoxF13A/ HoxF13B - HoxR13	16/10	8/8	61/50	18/18	36/36	34/33
	HoxF13A1/ HoxF13B1 - HoxR13	54/45	28/22	48/43	10/9	8/8	14/14
PG14	HoxF13A/ HoxF13B - HoxR14	7/7	4/0	--	--	--	--
sum		487/410(84.2%)	298/247(82.9%)	773/688(89.0%)	286/259(90.6%)	316/305(96.5%)	350/302(86.3%)
The number before the slash(/) represents number of clones sequenced in each library while that after the slash refers to number of effective Hox gene fragments.
